# Supplementary material for: Markers of Hemophagocytic Lymphohistiocytosis Are Associated with Mortality in Critically Ill Patients
Source: J Clin Med. 2025 Mar 14;14(6):1970. doi: 10.3390/jcm14061970 (PMC11943210; doi:10.3390/jcm14061970)
Supplement: Supplementary file 1 [file jcm-14-01970-s001.zip]

Archive with 1 entries (1 files):
- jcm-3520661-supplementary.pdf
